# Supplementary material for: Long-term molecular surveillance of Cryptosporidium and Giardia in wildlife in protected drinking water catchments
Source: Parasit Vectors. 2025 Oct 14;18:413. doi: 10.1186/s13071-025-07048-8 (PMC12523218; doi:10.1186/s13071-025-07048-8)
Supplement: Supplementary file 1 — Supplementary material 1. Table S1. Summary of samples positive for Cryptosporidium and Giardia collected from Melbourne’s drinking water catchments from 2015 to 2024. Table S2. Numbers of faecal samples and Cryptosporidium test-positive samples from animals in Melbourne’s drinking water catchment system – by host – from 2009 to 2024 [file 13071_2025_7048_MOESM1_ESM.xlsx]

## Sheet: TableS1
	Table S1. Summary of samples positive for Cryptosporidium and Giardia collected from Melbourne's drinking water catchments from 2015 to 2024.
Sort	Sample ID	Host	Host Group	Catchment	Species/Gentoype/Assemblage	Clade	Year	Season
14920	SV14920	Wood duck	Waterbird	Silvan	C. baileyi	Cryptosporidium baileyi	2024	Autumn
14926	SV14926	Wood duck	Waterbird	Silvan	C. baileyi	Cryptosporidium baileyi	2024	Autumn
14945	SV14945	Wood duck	Waterbird	Silvan	C. baileyi	Cryptosporidium baileyi	2024	Autumn
14951	SV14951	Wood duck	Waterbird	Silvan	C. baileyi	Cryptosporidium baileyi	2024	Autumn
14684	GV14684	Fox	Canid	Greenvale	C. canis	Cryptosporidium canis	2023	Spring
14865	C14865	Dingo	Canid	Cardinia	C. canis	Cryptosporidium canis	2024	Autumn
9123	OS9123	Rabbit	Rabbit	O'Shannassy	C. cuniculus	Cryptosporidium cuniculus	2018	Summer
9535	YY9535	Rabbit	Rabbit	Yan Yean	C. cuniculus	Cryptosporidium cuniculus	2019	Winter
12585	SV12585	Rabbit	Rabbit	Silvan	C. cuniculus	Cryptosporidium cuniculus	2022	Autumn
12586	SV12586	Rabbit	Rabbit	Silvan	C. cuniculus	Cryptosporidium cuniculus	2022	Autumn
12587	SV12587	Rabbit	Rabbit	Silvan	C. cuniculus	Cryptosporidium cuniculus	2022	Autumn
14960	SV14960	Rabbit	Rabbit	Silvan	C. cuniculus	Cryptosporidium cuniculus	2024	Autumn
7258	C7258	Eastern Grey Kangaroo	Macropod	Cardinia	C. fayeri	Cryptosporidium fayeri	2016	Spring
7259	C7259	Eastern Grey Kangaroo	Macropod	Cardinia	C. fayeri	Cryptosporidium fayeri	2016	Spring
10165	YY10165	Eastern Grey Kangaroo	Macropod	Yan Yean	C. fayeri	Cryptosporidium fayeri	2019	Summer
10408	SV10408	Eastern Grey Kangaroo	Macropod	Silvan	C. fayeri	Cryptosporidium fayeri	2020	Summer
13258	YY13258	Eastern Grey Kangaroo	Macropod	Yan Yean	C. fayeri	Cryptosporidium fayeri	2022	Spring
13262	YY13262	Eastern Grey Kangaroo	Macropod	Yan Yean	C. fayeri	Cryptosporidium fayeri	2022	Spring
13269	YY13269	Eastern Grey Kangaroo	Macropod	Yan Yean	C. fayeri	Cryptosporidium fayeri	2022	Spring
13291	YY13291	Eastern Grey Kangaroo	Macropod	Yan Yean	C. fayeri	Cryptosporidium fayeri	2022	Spring
13309	YY13309	Eastern Grey Kangaroo	Macropod	Yan Yean	C. fayeri	Cryptosporidium fayeri	2022	Spring
13334	GV13334	Eastern Grey Kangaroo	Macropod	Greenvale	C. fayeri	Cryptosporidium fayeri	2022	Spring
13345	GV13345	Eastern Grey Kangaroo	Macropod	Greenvale	C. fayeri	Cryptosporidium fayeri	2022	Spring
13388	GV13388	Eastern Grey Kangaroo	Macropod	Greenvale	C. fayeri	Cryptosporidium fayeri	2022	Spring
14085	GV14085	Eastern Grey Kangaroo	Macropod	Greenvale	C. fayeri	Cryptosporidium fayeri	2023	Winter
14106	GV14106	Eastern Grey Kangaroo	Macropod	Greenvale	C. fayeri	Cryptosporidium fayeri	2023	Winter
10615	SV10615	Eastern Grey Kangaroo	Macropod	Silvan	C. fayeri EGK1	Cryptosporidium fayeri	2020	Spring
9015	C9015	Eastern Grey Kangaroo	Macropod	Cardinia	C. fayeri EGK1 v2	Cryptosporidium fayeri	2018	Spring
9692	GV9692	Eastern Grey Kangaroo	Macropod	Greenvale	C. fayeri EGK1 v2	Cryptosporidium fayeri	2019	Winter
10608	SV10608	Eastern Grey Kangaroo	Macropod	Silvan	C. fayeri EGK1 v2	Cryptosporidium fayeri	2020	Spring
10637	SV10637	Eastern Grey Kangaroo	Macropod	Silvan	C. fayeri EGK1 v2	Cryptosporidium fayeri	2020	Spring
15022	MR15022	Eastern Grey Kangaroo	Macropod	Maroondah	C. fayeri EGK1 v2	Cryptosporidium fayeri	2024	Winter
15040	MR15040	Eastern Grey Kangaroo	Macropod	Maroondah	C. fayeri EGK1 v2	Cryptosporidium fayeri	2024	Winter
15050	MR15050	Eastern Grey Kangaroo	Macropod	Maroondah	C. fayeri EGK1 v2	Cryptosporidium fayeri	2024	Winter
11498	YY11498	Eastern Grey Kangaroo	Macropod	Yan Yean	C. fayeri EGK1 v3	Cryptosporidium fayeri	2021	Winter
6781	YY6781	Eastern Grey Kangaroo	Macropod	Yan Yean	C. fayeri EGK1 v4	Cryptosporidium fayeri	2016	Winter
6797	YY6797	Eastern Grey Kangaroo	Macropod	Yan Yean	C. fayeri EGK1 v4	Cryptosporidium fayeri	2016	Winter
7828	YY7828	Eastern Grey Kangaroo	Macropod	Yan Yean	C. fayeri EGK1 v4	Cryptosporidium fayeri	2017	Winter
8715	YY8715	Eastern Grey Kangaroo	Macropod	Yan Yean	C. fayeri EGK1 v4	Cryptosporidium fayeri	2018	Winter
9254	MR9254	Eastern Grey Kangaroo	Macropod	Maroondah	C. fayeri EGK1 v4	Cryptosporidium fayeri	2019	Autumn
9256	MR9256	Eastern Grey Kangaroo	Macropod	Maroondah	C. fayeri EGK1 v4	Cryptosporidium fayeri	2019	Autumn
9266	MR9266	Eastern Grey Kangaroo	Macropod	Maroondah	C. fayeri EGK1 v4	Cryptosporidium fayeri	2019	Autumn
9291	MR9291	Eastern Grey Kangaroo	Macropod	Maroondah	C. fayeri EGK1 v4	Cryptosporidium fayeri	2019	Autumn
9299	MR9299	Eastern Grey Kangaroo	Macropod	Maroondah	C. fayeri EGK1 v4	Cryptosporidium fayeri	2019	Autumn
11381	C11381	Eastern Grey Kangaroo	Macropod	Cardinia	C. fayeri EGK1 v4	Cryptosporidium fayeri	2021	Autumn
11511	YY11511	Eastern Grey Kangaroo	Macropod	Yan Yean	C. fayeri EGK1 v4	Cryptosporidium fayeri	2021	Winter
11521	YY11521	Eastern Grey Kangaroo	Macropod	Yan Yean	C. fayeri EGK1 v4	Cryptosporidium fayeri	2021	Winter
11911	GV11911	Eastern Grey Kangaroo	Macropod	Greenvale	C. fayeri EGK1 v4	Cryptosporidium fayeri	2021	Spring
13976	YY13976	Eastern Grey Kangaroo	Macropod	Yan Yean	C. fayeri EGK1 v4	Cryptosporidium fayeri	2023	Winter
13984	YY13984	Eastern Grey Kangaroo	Macropod	Yan Yean	C. fayeri EGK1 v4	Cryptosporidium fayeri	2023	Winter
14000	YY14000	Eastern Grey Kangaroo	Macropod	Yan Yean	C. fayeri EGK1 v4	Cryptosporidium fayeri	2023	Winter
15044	MR15044	Eastern Grey Kangaroo	Macropod	Maroondah	C. fayeri EGK1 v4	Cryptosporidium fayeri	2024	Winter
15080	MR15080	Eastern Grey Kangaroo	Macropod	Maroondah	C. fayeri EGK1 v4	Cryptosporidium fayeri	2024	Winter
15075	MR15075	Eastern Grey Kangaroo	Macropod	Maroondah	C. fayeri EGK1 v5	Cryptosporidium fayeri	2024	Winter
9063	C9063	Eastern Grey Kangaroo	Macropod	Cardinia	C. fayeri KG1-like	Cryptosporidium fayeri	2018	Spring
9674	GV9674	Eastern Grey Kangaroo	Macropod	Greenvale	C. fayeri KG1-like	Cryptosporidium fayeri	2019	Winter
12793	MR12793	Eastern Grey Kangaroo	Macropod	Maroondah	C. fayeri KG1-like	Cryptosporidium fayeri	2022	Winter
14012	YY14012	Eastern Grey Kangaroo	Macropod	Yan Yean	C. fayeri KG1-like	Cryptosporidium fayeri	2023	Winter
14081	GV14081	Eastern Grey Kangaroo	Macropod	Greenvale	C. fayeri KG1-like	Cryptosporidium fayeri	2023	Winter
14088	GV14088	Eastern Grey Kangaroo	Macropod	Greenvale	C. fayeri KG1-like	Cryptosporidium fayeri	2023	Winter
14093	GV14093	Eastern Grey Kangaroo	Macropod	Greenvale	C. fayeri KG1-like	Cryptosporidium fayeri	2023	Winter
14116	GV14116	Eastern Grey Kangaroo	Macropod	Greenvale	C. fayeri KG1-like	Cryptosporidium fayeri	2023	Winter
13968	YY13968	Eastern Grey Kangaroo	Macropod	Yan Yean	C. fayeri KG1-like v1	Cryptosporidium fayeri	2023	Winter
12663	YY12663	Eastern Grey Kangaroo	Macropod	Yan Yean	C. fayeri KG1-like v2	Cryptosporidium fayeri	2022	Winter
12671	YY12671	Eastern Grey Kangaroo	Macropod	Yan Yean	C. fayeri KG1-like v2	Cryptosporidium fayeri	2022	Winter
9172	YY9172	Eastern Grey Kangaroo	Macropod	Yan Yean	C. fayeri KG1-like v3	Cryptosporidium fayeri	2019	Summer
12690	YY12690	Eastern Grey Kangaroo	Macropod	Yan Yean	C. fayeri KG1-like v3	Cryptosporidium fayeri	2022	Winter
13694	C13694	Eastern Grey Kangaroo	Macropod	Cardinia	C. fayeri v1	Cryptosporidium fayeri	2023	Autumn
10431	SV10431	Eastern Grey Kangaroo	Macropod	Silvan	C. fayeri v2	Cryptosporidium fayeri	2020	Summer
13249	YY13249	Eastern Grey Kangaroo	Macropod	Yan Yean	C. fayeri v3	Cryptosporidium fayeri	2022	Spring
13281	YY13281	Eastern Grey Kangaroo	Macropod	Yan Yean	C. fayeri v4	Cryptosporidium fayeri	2022	Spring
13247	YY13247	Eastern Grey Kangaroo	Macropod	Yan Yean	C. fayeri v5	Cryptosporidium fayeri	2022	Spring
13273	YY13273	Eastern Grey Kangaroo	Macropod	Yan Yean	C. fayeri v5	Cryptosporidium fayeri	2022	Spring
13301	YY13301	Eastern Grey Kangaroo	Macropod	Yan Yean	C. fayeri v5	Cryptosporidium fayeri	2022	Spring
14724	MR14724	Eastern Grey Kangaroo	Macropod	Maroondah	C. fayeri v5	Cryptosporidium fayeri	2024	Summer
6402	C6402	Eastern Grey Kangaroo	Macropod	Cardinia	C. macropodum	Cryptosporidium macropodum	2015	Summer
6909	GV6909	Eastern Grey Kangaroo	Macropod	Greenvale	C. macropodum	Cryptosporidium macropodum	2016	Winter
7189	SV7189	Eastern Grey Kangaroo	Macropod	Silvan	C. macropodum	Cryptosporidium macropodum	2016	Spring
7340	YY7340	Eastern Grey Kangaroo	Macropod	Yan Yean	C. macropodum	Cryptosporidium macropodum	2017	Summer
7343	YY7343	Eastern Grey Kangaroo	Macropod	Yan Yean	C. macropodum	Cryptosporidium macropodum	2017	Summer
7345	YY7345	Eastern Grey Kangaroo	Macropod	Yan Yean	C. macropodum	Cryptosporidium macropodum	2017	Summer
7348	YY7348	Eastern Grey Kangaroo	Macropod	Yan Yean	C. macropodum	Cryptosporidium macropodum	2017	Summer
7349	YY7349	Eastern Grey Kangaroo	Macropod	Yan Yean	C. macropodum	Cryptosporidium macropodum	2017	Summer
7350	YY7350	Eastern Grey Kangaroo	Macropod	Yan Yean	C. macropodum	Cryptosporidium macropodum	2017	Summer
7351	YY7351	Eastern Grey Kangaroo	Macropod	Yan Yean	C. macropodum	Cryptosporidium macropodum	2017	Summer
7352	YY7352	Eastern Grey Kangaroo	Macropod	Yan Yean	C. macropodum	Cryptosporidium macropodum	2017	Summer
7358	YY7358	Eastern Grey Kangaroo	Macropod	Yan Yean	C. macropodum	Cryptosporidium macropodum	2017	Summer
7359	YY7359	Eastern Grey Kangaroo	Macropod	Yan Yean	C. macropodum	Cryptosporidium macropodum	2017	Summer
7365	YY7365	Eastern Grey Kangaroo	Macropod	Yan Yean	C. macropodum	Cryptosporidium macropodum	2017	Summer
7366	YY7366	Eastern Grey Kangaroo	Macropod	Yan Yean	C. macropodum	Cryptosporidium macropodum	2017	Summer
7367	YY7367	Eastern Grey Kangaroo	Macropod	Yan Yean	C. macropodum	Cryptosporidium macropodum	2017	Summer
7377	YY7377	Eastern Grey Kangaroo	Macropod	Yan Yean	C. macropodum	Cryptosporidium macropodum	2017	Summer
7393	YY7393	Eastern Grey Kangaroo	Macropod	Yan Yean	C. macropodum	Cryptosporidium macropodum	2017	Summer
7410	YY7410	Eastern Grey Kangaroo	Macropod	Yan Yean	C. macropodum	Cryptosporidium macropodum	2017	Summer
7806	YY7806	Eastern Grey Kangaroo	Macropod	Yan Yean	C. macropodum	Cryptosporidium macropodum	2017	Winter
7922	GV7922	Eastern Grey Kangaroo	Macropod	Greenvale	C. macropodum	Cryptosporidium macropodum	2017	Winter
8311	GV8311	Eastern Grey Kangaroo	Macropod	Greenvale	C. macropodum	Cryptosporidium macropodum	2018	Summer
8690	GV8690	Eastern Grey Kangaroo	Macropod	Greenvale	C. macropodum	Cryptosporidium macropodum	2018	Winter
8692	GV8692	Eastern Grey Kangaroo	Macropod	Greenvale	C. macropodum	Cryptosporidium macropodum	2018	Winter
8904	MR8904	Eastern Grey Kangaroo	Macropod	Maroondah	C. macropodum	Cryptosporidium macropodum	2018	Spring
8925	MR8925	Eastern Grey Kangaroo	Macropod	Maroondah	C. macropodum	Cryptosporidium macropodum	2018	Spring
8941	MR8941	Eastern Grey Kangaroo	Macropod	Maroondah	C. macropodum	Cryptosporidium macropodum	2018	Spring
8977	MR8977	Eastern Grey Kangaroo	Macropod	Maroondah	C. macropodum	Cryptosporidium macropodum	2018	Spring
9149	YY9149	Eastern Grey Kangaroo	Macropod	Yan Yean	C. macropodum	Cryptosporidium macropodum	2019	Summer
9152	YY9152	Eastern Grey Kangaroo	Macropod	Yan Yean	C. macropodum	Cryptosporidium macropodum	2019	Summer
9153	YY9153	Eastern Grey Kangaroo	Macropod	Yan Yean	C. macropodum	Cryptosporidium macropodum	2019	Summer
9156	YY9156	Eastern Grey Kangaroo	Macropod	Yan Yean	C. macropodum	Cryptosporidium macropodum	2019	Summer
9159	YY9159	Eastern Grey Kangaroo	Macropod	Yan Yean	C. macropodum	Cryptosporidium macropodum	2019	Summer
9162	YY9162	Eastern Grey Kangaroo	Macropod	Yan Yean	C. macropodum	Cryptosporidium macropodum	2019	Summer
9202	GV9202	Eastern Grey Kangaroo	Macropod	Greenvale	C. macropodum	Cryptosporidium macropodum	2019	Summer
9206	GV9206	Eastern Grey Kangaroo	Macropod	Greenvale	C. macropodum	Cryptosporidium macropodum	2019	Summer
9215	GV9215	Eastern Grey Kangaroo	Macropod	Greenvale	C. macropodum	Cryptosporidium macropodum	2019	Summer
9217	GV9217	Eastern Grey Kangaroo	Macropod	Greenvale	C. macropodum	Cryptosporidium macropodum	2019	Summer
9226	GV9226	Eastern Grey Kangaroo	Macropod	Greenvale	C. macropodum	Cryptosporidium macropodum	2019	Summer
9307	MR9307	Eastern Grey Kangaroo	Macropod	Maroondah	C. macropodum	Cryptosporidium macropodum	2019	Autumn
9466	C9466	Eastern Grey Kangaroo	Macropod	Cardinia	C. macropodum	Cryptosporidium macropodum	2019	Autumn
9485	C9485	Eastern Grey Kangaroo	Macropod	Cardinia	C. macropodum	Cryptosporidium macropodum	2019	Autumn
9496	C9496	Eastern Grey Kangaroo	Macropod	Cardinia	C. macropodum	Cryptosporidium macropodum	2019	Autumn
9694	GV9694	Eastern Grey Kangaroo	Macropod	Greenvale	C. macropodum	Cryptosporidium macropodum	2019	Winter
10161	YY10161	Eastern Grey Kangaroo	Macropod	Yan Yean	C. macropodum	Cryptosporidium macropodum	2019	Summer
10176	GV10176	Eastern Grey Kangaroo	Macropod	Greenvale	C. macropodum	Cryptosporidium macropodum	2019	Summer
10184	GV10184	Eastern Grey Kangaroo	Macropod	Greenvale	C. macropodum	Cryptosporidium macropodum	2019	Summer
10188	GV10188	Eastern Grey Kangaroo	Macropod	Greenvale	C. macropodum	Cryptosporidium macropodum	2019	Summer
10190	GV10190	Eastern Grey Kangaroo	Macropod	Greenvale	C. macropodum	Cryptosporidium macropodum	2019	Summer
10193	GV10193	Eastern Grey Kangaroo	Macropod	Greenvale	C. macropodum	Cryptosporidium macropodum	2019	Summer
10194	GV10194	Eastern Grey Kangaroo	Macropod	Greenvale	C. macropodum	Cryptosporidium macropodum	2019	Summer
10242	MR10242	Eastern Grey Kangaroo	Macropod	Maroondah	C. macropodum	Cryptosporidium macropodum	2020	Summer
10659	MR10659	Eastern Grey Kangaroo	Macropod	Maroondah	C. macropodum	Cryptosporidium macropodum	2020	Spring
10660	MR10660	Eastern Grey Kangaroo	Macropod	Maroondah	C. macropodum	Cryptosporidium macropodum	2020	Spring
10793	GV10793	Eastern Grey Kangaroo	Macropod	Greenvale	C. macropodum	Cryptosporidium macropodum	2020	Summer
10815	GV10815	Eastern Grey Kangaroo	Macropod	Greenvale	C. macropodum	Cryptosporidium macropodum	2020	Summer
11151	C11151	Eastern Grey Kangaroo	Macropod	Cardinia	C. macropodum	Cryptosporidium macropodum	2021	Autumn
11153	C11153	Eastern Grey Kangaroo	Macropod	Cardinia	C. macropodum	Cryptosporidium macropodum	2021	Autumn
11868	YY11868	Eastern Grey Kangaroo	Macropod	Yan Yean	C. macropodum	Cryptosporidium macropodum	2021	Spring
12246	GV12246	Eastern Grey Kangaroo	Macropod	Greenvale	C. macropodum	Cryptosporidium macropodum	2022	Autumn
12248	GV12248	Eastern Grey Kangaroo	Macropod	Greenvale	C. macropodum	Cryptosporidium macropodum	2022	Autumn
12265	GV12265	Eastern Grey Kangaroo	Macropod	Greenvale	C. macropodum	Cryptosporidium macropodum	2022	Autumn
12268	GV12268	Eastern Grey Kangaroo	Macropod	Greenvale	C. macropodum	Cryptosporidium macropodum	2022	Autumn
12273	GV12273	Eastern Grey Kangaroo	Macropod	Greenvale	C. macropodum	Cryptosporidium macropodum	2022	Autumn
12288	GV12288	Eastern Grey Kangaroo	Macropod	Greenvale	C. macropodum	Cryptosporidium macropodum	2022	Autumn
12445	C12445	Eastern Grey Kangaroo	Macropod	Cardinia	C. macropodum	Cryptosporidium macropodum	2022	Autumn
13336	GV13336	Eastern Grey Kangaroo	Macropod	Greenvale	C. macropodum	Cryptosporidium macropodum	2022	Spring
13378	GV13378	Eastern Grey Kangaroo	Macropod	Greenvale	C. macropodum	Cryptosporidium macropodum	2022	Spring
13515	W13515	Eastern Grey Kangaroo	Macropod	Winneke	C. macropodum	Cryptosporidium macropodum	2022	Summer
13583	W13583	Eastern Grey Kangaroo	Macropod	Winneke	C. macropodum	Cryptosporidium macropodum	2023	Summer
13599	W13599	Eastern Grey Kangaroo	Macropod	Winneke	C. macropodum	Cryptosporidium macropodum	2023	Summer
13600	W13600	Eastern Grey Kangaroo	Macropod	Winneke	C. macropodum	Cryptosporidium macropodum	2023	Summer
13602	W13602	Eastern Grey Kangaroo	Macropod	Winneke	C. macropodum	Cryptosporidium macropodum	2023	Summer
13606	W13606	Eastern Grey Kangaroo	Macropod	Winneke	C. macropodum	Cryptosporidium macropodum	2023	Summer
13608	W13608	Eastern Grey Kangaroo	Macropod	Winneke	C. macropodum	Cryptosporidium macropodum	2023	Summer
13622	W13622	Eastern Grey Kangaroo	Macropod	Winneke	C. macropodum	Cryptosporidium macropodum	2023	Summer
13624	W13624	Eastern Grey Kangaroo	Macropod	Winneke	C. macropodum	Cryptosporidium macropodum	2023	Summer
13629	W13629	Eastern Grey Kangaroo	Macropod	Winneke	C. macropodum	Cryptosporidium macropodum	2023	Summer
13633	W13633	Eastern Grey Kangaroo	Macropod	Winneke	C. macropodum	Cryptosporidium macropodum	2023	Summer
13641	W13641	Eastern Grey Kangaroo	Macropod	Winneke	C. macropodum	Cryptosporidium macropodum	2023	Summer
13647	W13647	Eastern Grey Kangaroo	Macropod	Winneke	C. macropodum	Cryptosporidium macropodum	2023	Summer
13648	W13648	Eastern Grey Kangaroo	Macropod	Winneke	C. macropodum	Cryptosporidium macropodum	2023	Summer
13651	W13651	Eastern Grey Kangaroo	Macropod	Winneke	C. macropodum	Cryptosporidium macropodum	2023	Summer
13653	W13653	Eastern Grey Kangaroo	Macropod	Winneke	C. macropodum	Cryptosporidium macropodum	2023	Summer
13654	W13654	Eastern Grey Kangaroo	Macropod	Winneke	C. macropodum	Cryptosporidium macropodum	2023	Summer
13657	W13657	Eastern Grey Kangaroo	Macropod	Winneke	C. macropodum	Cryptosporidium macropodum	2023	Summer
13658	W13658	Eastern Grey Kangaroo	Macropod	Winneke	C. macropodum	Cryptosporidium macropodum	2023	Summer
13662	W13662	Eastern Grey Kangaroo	Macropod	Winneke	C. macropodum	Cryptosporidium macropodum	2023	Summer
13672	W13672	Eastern Grey Kangaroo	Macropod	Winneke	C. macropodum	Cryptosporidium macropodum	2023	Summer
13673	C13673	Eastern Grey Kangaroo	Macropod	Cardinia	C. macropodum	Cryptosporidium macropodum	2023	Autumn
13700	C13700	Eastern Grey Kangaroo	Macropod	Cardinia	C. macropodum	Cryptosporidium macropodum	2023	Autumn
13709	C13709	Eastern Grey Kangaroo	Macropod	Cardinia	C. macropodum	Cryptosporidium macropodum	2023	Autumn
13728	C13728	Eastern Grey Kangaroo	Macropod	Cardinia	C. macropodum	Cryptosporidium macropodum	2023	Autumn
13732	C13732	Eastern Grey Kangaroo	Macropod	Cardinia	C. macropodum	Cryptosporidium macropodum	2023	Autumn
13733	C13733	Eastern Grey Kangaroo	Macropod	Cardinia	C. macropodum	Cryptosporidium macropodum	2023	Autumn
13740	C13740	Eastern Grey Kangaroo	Macropod	Cardinia	C. macropodum	Cryptosporidium macropodum	2023	Autumn
14145	MR14145	Eastern Grey Kangaroo	Macropod	Maroondah	C. macropodum	Cryptosporidium macropodum	2023	Winter
14191	MR14191	Eastern Grey Kangaroo	Macropod	Maroondah	C. macropodum	Cryptosporidium macropodum	2023	Winter
14240	W14240	Eastern Grey Kangaroo	Macropod	Winneke	C. macropodum	Cryptosporidium macropodum	2023	Winter
14602	GV14602	Eastern Grey Kangaroo	Macropod	Greenvale	C. macropodum	Cryptosporidium macropodum	2023	Spring
14604	GV14604	Eastern Grey Kangaroo	Macropod	Greenvale	C. macropodum	Cryptosporidium macropodum	2023	Spring
14609	GV14609	Eastern Grey Kangaroo	Macropod	Greenvale	C. macropodum	Cryptosporidium macropodum	2023	Spring
14621	GV14621	Eastern Grey Kangaroo	Macropod	Greenvale	C. macropodum	Cryptosporidium macropodum	2023	Spring
14629	GV14629	Eastern Grey Kangaroo	Macropod	Greenvale	C. macropodum	Cryptosporidium macropodum	2023	Spring
14632	GV14632	Eastern Grey Kangaroo	Macropod	Greenvale	C. macropodum	Cryptosporidium macropodum	2023	Spring
14645	GV14645	Eastern Grey Kangaroo	Macropod	Greenvale	C. macropodum	Cryptosporidium macropodum	2023	Spring
14667	GV14667	Eastern Grey Kangaroo	Macropod	Greenvale	C. macropodum	Cryptosporidium macropodum	2023	Spring
14786	C14786	Eastern Grey Kangaroo	Macropod	Cardinia	C. macropodum	Cryptosporidium macropodum	2024	Autumn
14788	C14788	Eastern Grey Kangaroo	Macropod	Cardinia	C. macropodum	Cryptosporidium macropodum	2024	Autumn
14795	C14795	Eastern Grey Kangaroo	Macropod	Cardinia	C. macropodum	Cryptosporidium macropodum	2024	Autumn
15058	MR15058	Eastern Grey Kangaroo	Macropod	Maroondah	C. macropodum	Cryptosporidium macropodum	2024	Winter
10816	GV10816	Eastern Grey Kangaroo	Macropod	Greenvale	C. macropodum bad seq	Cryptosporidium macropodum	2020	Summer
10881	C10881	Eastern Grey Kangaroo	Macropod	Cardinia	C. macropodum v1	Cryptosporidium macropodum	2020	Summer
10887	C10887	Eastern Grey Kangaroo	Macropod	Cardinia	C. macropodum v1	Cryptosporidium macropodum	2020	Summer
13142	SV13142	Swamp Wallaby	Macropod	Silvan	C. macropodum v2	Cryptosporidium macropodum	2022	Spring
14513	YY14513	Swamp Wallaby	Macropod	Yan Yean	C. macropodum v2	Cryptosporidium macropodum	2023	Spring
14502	YY14502	Eastern Grey Kangaroo	Macropod	Yan Yean	C. macropodum v3	Cryptosporidium macropodum	2023	Spring
11308	C11308	Sambar Deer	Deer	Cardinia	C. muris	Cryptosporidium muris	2021	Autumn
11481	YY11481	Sambar Deer	Deer	Yan Yean	C. muris	Cryptosporidium muris	2021	Winter
14018	YY14018	Sambar deer	Deer	Yan Yean	C. muris	Cryptosporidium muris	2023	Winter
14024	YY14024	Sambar deer	Deer	Yan Yean	C. muris	Cryptosporidium muris	2023	Winter
9724	UY9724	Broad-toothed rat	rat	Upper Yarra	C. occultus	Cryptosporidium occultus	2019	Winter
14975	UY14975	Sambar deer	Deer	Upper Yarra	C. occultus	Cryptosporidium occultus	2024	Autumn
8207	OS8207	Swamp Wallaby	Macropod	O'Shannassy	C. parvum-like	Cryptosporidium parvum-like	2018	Summer
7007	UY7007	Deer	Deer	Upper Yarra	C. ryanae-like v1	Cryptosporidium ryanae	2016	Winter
7518	UY7518	Deer	Deer	Upper Yarra	C. ryanae-like v1	Cryptosporidium ryanae	2017	Autumn
7582	UY7582	Deer	Deer	Upper Yarra	C. ryanae-like v1	Cryptosporidium ryanae	2017	Autumn
11491	YY11491	Sambar Deer	Deer	Yan Yean	C. ryanae-like v1 mixed infection	Cryptosporidium ryanae	2021	Winter
8070	MR8070	Deer	Deer	Maroondah	C. ryanae-like v1	Cryptosporidium ryanae	2017	Spring
8738	YY8738	Red Deer	Deer	Yan Yean	C. ryanae-like v1	Cryptosporidium ryanae	2018	Winter
8748	YY8748	Red Deer	Deer	Yan Yean	C. ryanae-like v1	Cryptosporidium ryanae	2018	Winter
9776	UY9776	Sambar deer	Deer	Upper Yarra	C. ryanae-like v1	Cryptosporidium ryanae	2019	Winter
9779	UY9779	Sambar deer	Deer	Upper Yarra	C. ryanae-like v1	Cryptosporidium ryanae	2019	Winter
9780	UY9780	Sambar deer	Deer	Upper Yarra	C. ryanae-like v1	Cryptosporidium ryanae	2019	Winter
9801	UY9801	Sambar deer	Deer	Upper Yarra	C. ryanae-like v1	Cryptosporidium ryanae	2019	Winter
11084	C11084	Sambar deer	Deer	Cardinia	C. ryanae-like v1	Cryptosporidium ryanae	2021	Autumn
11094	C11094	Sambar deer	Deer	Cardinia	C. ryanae-like v1	Cryptosporidium ryanae	2021	Autumn
11285	OS11285	Sambar Deer	Deer	O'Shannassy	C. ryanae-like v1	Cryptosporidium ryanae	2021	Autumn
12657	YY12657	Sambar Deer	Deer	Yan Yean	C. ryanae-like v1	Cryptosporidium ryanae	2022	Winter
13197	OS13197	Sambar Deer	Deer	O'Shannassy	C. ryanae-like v1	Cryptosporidium ryanae	2022	Spring
13199	OS13199	Sambar Deer	Deer	O'Shannassy	C. ryanae-like v1	Cryptosporidium ryanae	2022	Spring
13201	OS13201	Sambar Deer	Deer	O'Shannassy	C. ryanae-like v1	Cryptosporidium ryanae	2022	Spring
14003	YY14003	Sambar deer	Deer	Yan Yean	C. ryanae-like v1	Cryptosporidium ryanae	2023	Winter
14007	YY14007	Sambar deer	Deer	Yan Yean	C. ryanae-like v1	Cryptosporidium ryanae	2023	Winter
8745	YY8745	Red Deer	Deer	Yan Yean	C. ryanae-like v2	Cryptosporidium ryanae	2018	Winter
9769	UY9769	Sambar deer	Deer	Upper Yarra	C. ryanae-like v2	Cryptosporidium ryanae	2019	Winter
15095	MR15095	Sambar deer	Deer	Maroondah	C. ryanae-like v2	Cryptosporidium ryanae	2024	Winter
9548	YY9548	Sambar deer	Deer	Yan Yean	C. ryanae-like v3	Cryptosporidium ryanae	2019	Winter
6840	YY6840	Deer	Deer	Yan Yean	C. sp. deer genotype v1	Cryptosporidium ryanae	2016	Winter
11295	C11295	Fallow Deer	Deer	Cardinia	C. sp. deer genotype v1	Cryptosporidium ryanae	2021	Autumn
11311	C11311	Fallow Deer	Deer	Cardinia	C. sp. deer genotype v1	Cryptosporidium ryanae	2021	Autumn
11317	C11317	Fallow Deer	Deer	Cardinia	C. sp. deer genotype v1	Cryptosporidium ryanae	2021	Autumn
11091	C11091	Sambar deer	Deer	Cardinia	C. sp. deer genotype v2	Cryptosporidium ryanae	2021	Autumn
11279	OS11279	Sambar Deer	Deer	O'Shannassy	C. sp. deer genotype v2	Cryptosporidium ryanae	2021	Autumn
11298	C11298	Sambar Deer	Deer	Cardinia	C. sp. deer genotype v2	Cryptosporidium ryanae	2021	Autumn
12148	YY12148	Red Deer	Deer	Yan Yean	C. sp. deer genotype v2	Cryptosporidium ryanae	2022	Autumn
7805	YY7805	Sambar Deer	Deer	Yan Yean	C. sp. deer genotype v3	Cryptosporidium ryanae	2017	Winter
7876	YY7876	Red Deer	Deer	Yan Yean	C. sp. deer genotype v3	Cryptosporidium ryanae	2017	Winter
7963	OS7963	Deer	Deer	O'Shannassy	C. sp. deer genotype v3	Cryptosporidium ryanae	2017	Spring
7981	OS7981	Deer	Deer	O'Shannassy	C. sp. deer genotype v3	Cryptosporidium ryanae	2017	Spring
8262	YY8262	Red Deer	Deer	Yan Yean	C. sp. deer genotype v3	Cryptosporidium ryanae	2018	Summer
8398	C8398	Sambar Deer	Deer	Cardinia	C. sp. deer genotype v3	Cryptosporidium ryanae	2018	Autumn
8555	OS8555	Sambar deer	Deer	O'Shannassy	C. sp. deer genotype v3	Cryptosporidium ryanae	2018	Winter
9442	C9442	Sambar deer	Deer	Cardinia	C. sp. deer genotype v3	Cryptosporidium ryanae	2019	Autumn
10904	C10904	Sambar deer	Deer	Cardinia	C. sp. deer genotype v3	Cryptosporidium ryanae	2020	Summer
11803	C11803	Sambar Deer	Deer	Cardinia	C. sp. deer genotype v3	Cryptosporidium ryanae	2021	Spring
11820	C11820	Sambar Deer	Deer	Cardinia	C. sp. deer genotype v3	Cryptosporidium ryanae	2021	Spring
12151	YY12151	Red Deer	Deer	Yan Yean	C. sp. deer genotype v3	Cryptosporidium ryanae	2022	Autumn
12610	YY12610	Sambar Deer	Deer	Yan Yean	C. sp. deer genotype v3	Cryptosporidium ryanae	2022	Winter
12611	YY12611	Sambar Deer	Deer	Yan Yean	C. sp. deer genotype v3	Cryptosporidium ryanae	2022	Winter
12617	YY12617	Sambar Deer	Deer	Yan Yean	C. sp. deer genotype v3	Cryptosporidium ryanae	2022	Winter
12621	YY12621	Sambar Deer	Deer	Yan Yean	C. sp. deer genotype v3	Cryptosporidium ryanae	2022	Winter
12624	YY12624	Sambar Deer	Deer	Yan Yean	C. sp. deer genotype v3	Cryptosporidium ryanae	2022	Winter
12689	YY12689	Sambar Deer	Deer	Yan Yean	C. sp. deer genotype v3	Cryptosporidium ryanae	2022	Winter
12911	MR12911	Sambar Deer	Deer	Maroondah	C. sp. deer genotype v3	Cryptosporidium ryanae	2022	Winter
13193	OS13193	Sambar Deer	Deer	O'Shannassy	C. sp. deer genotype v3	Cryptosporidium ryanae	2022	Spring
13194	OS13194	Sambar Deer	Deer	O'Shannassy	C. sp. deer genotype v3	Cryptosporidium ryanae	2022	Spring
13198	OS13198	Sambar Deer	Deer	O'Shannassy	C. sp. deer genotype v3	Cryptosporidium ryanae	2022	Spring
13211	OS13211	Sambar Deer	Deer	O'Shannassy	C. sp. deer genotype v3	Cryptosporidium ryanae	2022	Spring
13863	UY13863	Sambar deer	Deer	Upper Yarra	C. sp. deer genotype v3	Cryptosporidium ryanae	2023	Autumn
13871	UY13871	Sambar deer	Deer	Upper Yarra	C. sp. deer genotype v3	Cryptosporidium ryanae	2023	Autumn
13879	UY13879	Sambar deer	Deer	Upper Yarra	C. sp. deer genotype v3	Cryptosporidium ryanae	2023	Autumn
13883	UY13883	Sambar deer	Deer	Upper Yarra	C. sp. deer genotype v3	Cryptosporidium ryanae	2023	Autumn
13904	UY13904	Sambar deer	Deer	Upper Yarra	C. sp. deer genotype v3	Cryptosporidium ryanae	2023	Autumn
13905	UY13905	Sambar deer	Deer	Upper Yarra	C. sp. deer genotype v3	Cryptosporidium ryanae	2023	Autumn
13907	UY13907	Sambar deer	Deer	Upper Yarra	C. sp. deer genotype v3	Cryptosporidium ryanae	2023	Autumn
13927	UY13927	Sambar deer	Deer	Upper Yarra	C. sp. deer genotype v3	Cryptosporidium ryanae	2023	Autumn
13937	UY13937	Sambar deer	Deer	Upper Yarra	C. sp. deer genotype v3	Cryptosporidium ryanae	2023	Autumn
14010	YY14010	Sambar deer	Deer	Yan Yean	C. sp. deer genotype v3	Cryptosporidium ryanae	2023	Winter
14021	YY14021	Sambar deer	Deer	Yan Yean	C. sp. deer genotype v3	Cryptosporidium ryanae	2023	Winter
14765	MR14765	Sambar Deer	Deer	Maroondah	C. sp. deer genotype v3	Cryptosporidium ryanae	2024	Summer
12694	YY12694	Brush-tailed possum	Possum	Yan Yean	C. sp. possum	Cryptosporidium sp. possum genotype	2022	Winter
13491	W13491	Eastern Grey Kangaroo	Macropod	Winneke	C. ubiquitum	Cryptosporidium ubiquitum	2022	Summer
8831	UY8831	Wombat	Wombat	Upper Yarra	C. ubiquitum cf C3604	Cryptosporidium ubiquitum	2018	Winter
13891	UY13891	Sambar deer	Deer	Upper Yarra	C. ubiquitum cf W13491	Cryptosporidium ubiquitum	2023	Autumn
7513	UY7513	Swamp Rat	Rat	Upper Yarra	C. viatorum	Cryptosporidium viatorum	2017	Autumn
7521	UY7521	Swamp Rat	Rat	Upper Yarra	C. viatorum	Cryptosporidium viatorum	2017	Autumn
7523	UY7523	Swamp Rat	Rat	Upper Yarra	C. viatorum	Cryptosporidium viatorum	2017	Autumn
7247	C7247	Deer	Deer	Cardinia	C. ryanae-like v1	Cryptosporidium ryanae	2016	Spring
8262	YY8262	Red Deer	Deer	Yan Yean	AIII	Giardia intestinalis	2018	Summer
9125	OS9125	Canid	Canid	O'Shannassy	AI v1	Giardia intestinalis	2018	Summer
10085	YY10085	Red deer	Deer	Yan Yean	AIII	Giardia intestinalis	2019	Summer
10252	MR10252	Eastern Grey Kangaroo	Macropod	Maroondah	AI	Giardia intestinalis	2020	Summer
10431	SV10431	Eastern Grey Kangaroo	Macropod	Silvan	AI	Giardia intestinalis	2020	Summer
10775	YY10775	Eastern Grey Kangaroo	Macropod	Yan Yean	AI v4	Giardia intestinalis	2020	Summer
10783	GV10783	Eastern Grey Kangaroo	Macropod	Greenvale	AI v2	Giardia intestinalis	2020	Summer
10812	GV10812	Eastern Grey Kangaroo	Macropod	Greenvale	AI v3	Giardia intestinalis	2020	Summer
11317	C11317	Fallow Deer	Deer	Cardinia	AI	Giardia intestinalis	2021	Autumn
11813	C11813	Sambar Deer	Deer	Cardinia	AIII	Giardia intestinalis	2021	Spring
11843	C11843	Fallow Deer	Deer	Cardinia	AIII	Giardia intestinalis	2021	Spring
11845	C11845	Fallow Deer	Deer	Cardinia	AIII	Giardia intestinalis	2021	Spring
12625	YY12625	Unknown	Unknown	Yan Yean	AI	Giardia intestinalis	2022	Winter
13987	YY13987	Sambar deer	Deer	Yan Yean	AIII	Giardia intestinalis	2023	Winter

## Sheet: TableS2
Table S2. Numbers of faecal samples and Cryptosporidium test-positive samples from animals in Melbourne's drinking water catchment system – by host – from 2009 to 2024.
Study	Canid	Deer	Emu	Koala	Macropod	Possum	Rabbit	Rat	Unknown	Waterbird	Wombat	Total nos.
Nolan et al. (2013)	55	950	8	0	485	6	263	0	0	29	181	2009
Koehler et al. (2016)	27	1563	53	0	1843	3	97	0	0	56	435	4256
Present study	39	1774	106	1	6014	7	198	82	34	223	217	8695
Total nos. of faecal samples tested	121	4287	167	1	8342	16	558	82	34	308	833	14960
Nolan et al. (2013)	2	20	0	0	12	0	22	0	0	0	0	56
Koehler et al. (2016)	0	21	1	0	27	0	8	0	0	3	9	69
Present study	2	74	0	0	182	1	6	4	0	4	1	274
Total nos. of test-positive samples	4	115	1	0	221	1	36	4	0	7	10	399
